# Supplementary material for: Developmental progression continues during embryonic diapause in the roe deer
Source: Commun Biol. 2024 Mar 5;7:270. doi: 10.1038/s42003-024-05944-w (PMC10914810; doi:10.1038/s42003-024-05944-w)
Supplement: Supplementary file 3 — Supplementary Data 1 [file 42003_2024_5944_MOESM3_ESM.xlsx]

## Sheet: Sheet 1
	E1041_E1	E1081_E1	E1082_E1	E1091_E1	E1101_E1	E1141_E1	E1142_E1	E1181_E1	E1182_E1	E1191_E1	E1192_E1	E1231_E1	E1281_E1	E1311_E1	E1321_E1	E1322_E1	E1401_E1	E1402_E1	E1421_E1	E1422_E1	E1591_E1	E1681_E1	E1721_E1	E1722_E1	E1821_E1	E1822_E1	E1831_E1	E1832_E1	E1861_E1	E1871_E1	E1872_E1	E1901_E1	E1902_E1	E1911_E1	E1912_E1	E1921_E1	E1922_E1	E1931_E1	E1932_E1	E1941_E1	E2011_E1	E2012_E1	E2031_E1	E2032_E1	E2091_E1	E2092_E1	E212_E1	E2131_E1	E2181_E1
ESRRB	0.252438	0.584139	0.584337	0.520571	0.579669	0.331595	0.0603439	0.97145	1	0.025759	0.0583922	0.0422776	0.359329	0.907998	0.318855	0.228132	0.59386	0.439165	0.00460874	0.00306791	0.280122	0.633579	0.320107	0.324453	0.456369	0.350272	0.199464	0.121636	0.376783	0.19078	0.193801	0.00718753	0.0310226	0.260987	0.357388	0.214041	0.231187	0.00728932	0.00678212	0.00289221	0.385389	0.514555	0.00439959	0.00232711	0.235027	0.56462	0.448764	0.00181709	0.096403
KLF4	0.857602	0.829613	0.643192	0.126094	0.23004	0.458315	0.876994	0.671303	1	0.047662	0.0163084	0.866507	0.113514	0.710515	0	0.818642	0.402429	0.228095	0.0818645	0.12975	0.0764329	0.319392	0.217356	0.319419	0	0	0.15577	0.498125	0.0560532	0.0590385	0.851848	0.52378	0.486222	0.146284	0.0905414	0.22662	0.0300847	0.310211	0.463879	0.194598	0	0.406222	0.133769	0.143529	0.0296082	0.289306	0.440456	0.44829	0.027311
LIFR	0.0391041	0.0186476	0.0481157	0.0167694	0	0.0294929	0.149031	0.0293963	0	0.0760636	0.052053	0.0845078	0.103518	0	0	0	0	0.0303347	0.00725818	0.0232951	0.0838606	0	0.0104063	0	0	0	0.0225993	0.00828079	0.201274	0.0471097	0	0.1502	0.17962	0.0106116	0.0206421	0.0591178	0.0060015	0.0618832	0.15469	1	0.0103691	0	0.00421347	0.0114529	0	0	0.200835	0.63315	0.00272409
NANOG	0.617505	0.297385	0.260793	0.384543	0.174494	0.140181	0.072942	0.228783	0.132808	0.277492	0	0.115311	0.639308	0.219497	0.182941	0.204266	0.401653	0.237141	0.00453926	0.0291374	0.171642	0.405714	0.082436	0.0341575	0.271363	0.377335	0.812681	0.631813	0.783232	0.0392831	0.287569	0.0163366	0.0449337	0.617192	0.697116	0.0826438	0.40536	0.0235575	0.0207307	0.0135956	0.376121	0.491594	0.0105404	0.0114602	0.50237	0.128333	0.121116	0.0268455	0.023851
POU5F1	1	0.33391	0.334883	0.423779	0.125551	0.09057	0.139627	0.231952	0.214177	0.0387096	0.0187325	0.0911523	0.330764	0.372143	0.433838	0.297413	0.585687	0.556416	0.00126643	0.101615	0.148983	0.320713	0.0574982	0.0230303	0.326132	0.448671	0.690062	0.412508	0.639947	0.0520591	0.190112	0.00797621	0.0739643	0.567499	0.86261	0.126512	0.354465	0.101169	0.0522949	0.00812812	0.631426	0.572648	0.0330831	0.0443631	0.410171	0.0917484	0.117955	0.00811394	0.0565618
SOX2	0.51692	0.467059	0.261857	0.286233	0.118515	0.111626	0.33901	0.319963	0.351008	0.239907	0.00724308	0.0342083	0.403321	0.413236	0.461306	0.590826	0.916001	0.481195	0	0.0259317	0.492222	0.369675	0.00386139	0.0810653	0.427284	0.799572	1	0.659091	0.970907	0.209767	0.43397	0	0.0159961	0.750104	0.787013	0.205169	0.460974	0.0119804	0.0215249	0	0.715651	0.856977	0.00781728	0.015299	0.328749	0.0142767	0.0279458	0	0.00606484
STAT3	0.301542	0.123663	0.122461	0.15068	0.208582	0.280507	0.447456	0.0127183	0.018371	0.808557	0.511622	0.444091	0.510009	0.189358	0.221132	0.221428	0.106884	0.118045	0	0.0202226	0.323267	0.0164337	0.0196664	0.00874872	0.319389	0.28968	0.261119	0.352171	0.272419	0.24593	0.448409	0.539345	0.557988	0.169998	0.147841	0.543373	0.252536	0.181817	0.464183	0.377697	0.13349	0.137499	0.0298402	0.0267491	0.210265	0.083947	0.410088	0.928269	0.00293724
JAK1	0.058359	0.0461199	0.0907753	0.113595	0.0931422	0.164942	0.382016	0.00699168	0.0345411	0.259223	0.314728	0.498529	0.141312	0.141166	0.0415612	0.0267536	0.058364	0.0418389	0.00267382	0.00932921	0.352776	0.0280604	0.0446926	0.032863	0.131366	0.173562	0.139037	0.147812	0.22198	0.238744	0.400096	0.430333	0.367562	0.108205	0.100479	0.374593	0.110457	0.0535635	0.20445	0.287487	0.0349688	0.0590948	0.0813749	0	0.201554	0.0560858	0.187364	0.396203	0.0307975
JAK2	0.088691	0.129891	0.0912098	0.166373	0.0569596	0.239643	0.272653	0.0643586	0.0590482	0.440487	0.668489	0.387087	0.265561	0.125639	0.367724	0.199002	0.118402	0.0930312	0	0.0363371	0.183266	0.096822	0.137676	0.0183627	0.0603771	0.153754	0.136793	0.15547	0.0886923	0.236182	0.234646	0.339982	0.334598	0.134802	0.135409	0.16015	0.170496	0.0743555	0.0944522	0.437087	0.0752113	0.138343	0.0922196	0.0398679	0.186549	0.260226	0.107091	0.32386	0.0805852
TBX3	0.29811	0.603454	0.64878	0.386133	0.472931	0.330376	0.157265	0.961456	0.945113	0.0631153	0.064788	0.0812778	0.442902	0.739265	0.561298	0.419229	0.387191	0.604098	0.0587205	0.104702	0.355832	0.675273	0.371299	0.430536	0.405046	0.572162	0.246123	0.208711	0.468559	0.219882	0.0933121	0.0162563	0.0670696	0.571235	0.491365	0.227236	0.283852	0.0870696	0.0704819	0.399101	0.412991	0.625343	0.0821608	0.0541684	0.396981	0.702363	0.415129	0.00667841	0.133927
DNMT3A	0.611505	0.318716	0.165199	0.433729	0.282275	0.15421	0.272621	0.302872	0.266553	0.291792	0.393929	0.310062	0.356237	0.309681	0.478988	0.335546	0.433496	0.489841	0.044553	0.178467	0.326783	0.242297	0	0.186852	0.232106	0.0874513	0.595861	0.435806	0.544291	0.301625	0.440138	0.226067	0.229501	0.454723	0.43488	0.261007	0.282054	0.122076	0.143441	0.431092	0.297653	0.355459	0.0982087	0.0979637	0.317376	0.355646	0.0814063	0.213731	0.0352327
ETV5	0.498832	0.297347	0.238695	0.445663	0.199035	0.0376226	0.433949	0.145831	0.164178	0.0606441	0.0415009	0	0.257915	0.172199	0.213785	0.341783	0.496041	0.326501	0.324062	0.420982	0.37685	0.178564	0	0.0193534	0.159666	0.0229067	1	0.501761	0.499247	0.0375596	0.302847	0.426942	0.630115	0.482244	0.592472	0.23844	0.0574186	0.390416	0.361186	0.495206	0.165342	0.323042	0.19708	0.25202	0.508584	0.0204504	0.280214	0.513355	0.443061
GRHL2	0.21061	0.392434	0.215935	0.605533	0.446339	0.438129	0.716064	0.137201	0.118317	0.477442	0.640074	0.872027	0.865317	0.418434	0.695837	0.223804	0.446216	0.519843	0.0223345	0	0.771698	0.115968	0.0567745	0.0884485	0.564327	0.831927	0.395077	0.207085	0.591936	0.369888	0.441308	0.555696	0.50617	0.302412	0.443909	0.469389	0.214143	0.0851553	0.157951	0.241022	0.319939	0.354733	0.0541746	0.105413	0.541014	0.325824	0.372942	0.312914	0.147583
KLF5	0.459483	0.506749	0.574839	0.438384	0.496457	0.409088	0.450534	0.932239	1	0.263874	0.280972	0.367299	0.275278	0.570277	0.426406	0.355134	0.568881	0.498649	0	0.0143658	0.389498	0.712659	0.504187	0.503899	0.433509	0.319245	0.296495	0.328751	0.418112	0.379297	0.471098	0.372743	0.390953	0.436509	0.372264	0.439769	0.442744	0.0974067	0.142364	0.130435	0.483312	0.510568	0.0385959	0.0470385	0.366828	0.502982	0.398397	0.328355	0.0943562
LIN28B	0.764265	0.333393	0.249346	0.484171	0.0635978	0.0497817	0.0474898	0.172649	0.145063	0.0112622	0.00578036	0.0392438	0.293133	0.248837	0.443941	0.274292	0.699815	0.500235	0.00322401	0.269033	0.133761	0.373063	0	0	0.489253	0.328622	0.894672	0.507598	1	0.0924216	0.104343	0.00870229	0.0877641	0.582125	0.954724	0.115079	0.45452	0.106964	0.0717794	0.134499	0.644821	0.717208	0.0159084	0.0437503	0.162663	0.0313322	0.0740753	0.0166837	0.0502156
NODAL	0.085329	0	0.0933273	0.0325265	0.0213625	0.0686468	0	0	0.0374452	0.221304	0	0	0.112943	0	0	0	0.817496	0.397159	0.0844697	0.0903682	0.0443617	0.157288	0.0807382	0.0706251	0	0	0.361636	0.168649	0	0	0.523496	0.0380003	0.0418079	0.030874	0	0	0	0.0313125	0.0321476	0.0090356	0	0.0235771	0.0490357	0.0933007	0	0	0	0.020815	0.427985
OTX2	0.516248	0.0984732	0.066199	0.130288	0.0294144	0.0386677	0.00943922	0.218875	0.103118	0.0230847	0	0	0.0565504	0.0147485	0.248576	0.170992	0.233896	0.392189	0	0.118774	0.1888	0.2672	0.00505318	0.0265214	0.170179	0.0523177	1	0.226184	0.412664	0.142974	0.0145618	0.0190266	0.0994323	0.401922	0.484889	0.0177307	0.201083	0.117586	0.0925531	0.0090482	0.407844	0.44859	0.0716101	0.0600627	0.593697	0	0	0.031266	0.10913
RUNX1	0.281041	0.128389	0.302219	0.216061	0.301543	0.0826487	0.150273	0.115203	0.184995	0.0367509	0	0.0556784	0.250079	0.172836	0.182556	0.152877	0.0242424	0.216183	0.0210412	0.0839517	0.143655	0.1306	0.175977	0.0720121	0.0322531	0.08329	0.281167	0.520123	0.118858	0.144156	0.226995	0.151452	0.177042	0.251228	0.209442	0.0924109	0.0492946	0.132598	0.285614	0.102784	0.205408	0.107672	0.0156076	0.038735	0.0913205	0.0991451	0.204468	0.27826	0.0157941
ZIC2	1	0.16428	0.382022	0.175092	0.355767	0.0404172	0.0126853	0.246217	0.399989	0.0496372	0.0573218	0.0225604	0.411652	0.317125	0.536879	0.269658	0.324153	0.497365	0.0319714	0.0785425	0.238801	0.287269	0.146004	0.124716	0.130687	0.112495	0.901456	0.632248	0.481603	0.576269	0.254403	0.0127848	0.0843953	0.389523	0.262675	0.149776	0.628586	0.115883	0.0486708	0.0121598	0.436448	0.253834	0.109984	0.102937	0.127195	0.0376619	0.0385105	0.021009	0.10666
FGF4	0.496542	0	0	0	0	0	0	0	0	0	0	0	0	0.304726	0	0	0	0	0	0	0	0	0	0	0.32964	0	0.0956551	0	0.378633	0	0	0	0	0	0	0.0490637	0	0.0379609	0	0	0	0.0571662	0.00792628	0.0129269	1	0	0	0	0
GRSF1	0.0393127	0.0562411	0.128993	0.0899137	0.0590527	0	0.182397	0.341502	0.271715	0.203918	0.104661	0.278046	0.0260176	0.352844	0	0	0.363185	0.335461	0.335658	0.52043	0.0613149	0.310567	0.404525	0.231836	0	0.0577685	0.477118	0.0832496	0.0299775	0.0947219	0	0.236351	0.202248	0.0213364	0.166018	0.111874	0.0965363	0.227214	0.211057	0.237284	0.291885	0.130349	0.457482	0.460558	0.237519	0.77361	0.0865313	0.244542	0.350544
LEF1	0	0	0.00433203	0.0271765	0.0297479	0.0143389	0.0315026	0	0	0	0	0.0996028	0	0	0.049381	0.0330824	0.0406567	0	0	0.079699	0.0679525	0	0	0.00491738	0	0	0.00915615	0.0134199	0.0543644	0.0127244	0	0.280457	0.30856	0.12468	0	0.453673	0.0486303	0.204937	0.304412	0.196285	0	0.00328319	0.0125187	0.0111363	0.0287161	0.0207844	0.0871807	1	0.0154514
NKX1-2	0.029153	0.667305	0.212571	0.244482	0.707963	0.117267	0	1	0.179106	0	0	0	0.0128625	0.670916	0.193849	0.0608751	0.259351	0.211075	0.303024	0.246998	0.0454691	0.399197	0.386184	0.66959	0	0.0571189	0.10109	0.0987763	0	0	0.119236	0.0519318	0.0714193	0.168772	0.205189	0.0967893	0.107382	0.690024	0.691951	0.0926115	0.618434	0.491369	0.268052	0.236798	0	0.535438	0.0213896	0.220457	0.514488
ZIC5	0	0	0	0	0	0	0	0	0	0	0	0	0	0	0	0	0	0	0	0.0312572	0.0920648	0	0	0	0	0	0.0682282	1	0.180046	0	0	0	0	0	0.249277	0	0.43485	0	0	0.0187518	0	0.342511	0.0339216	0	0	0	0	0.0431978	0.0328965
GATA4	0	0	0	0	0	0	0	0	0	0	0	0	0	0	0	0	0	0	0	0	0	0	0	0	0	0	0	0	0	0	0	0	0	0	0	0	0	0	0	0	0	0	0	0	0	0	0	0	0
GATA6	0.82062	0.79512	0.906116	0.624628	0.883286	0.233377	0.0554304	0.689806	0.736287	0.0474465	0.0173943	0.0821513	0.103776	0.87691	0.527847	0.392918	0.665298	0.912308	0.011642	0.0608912	0.199729	0.654476	0.433982	0.658662	0.0981508	0.245782	0.392698	0.460453	0.338784	0.465974	0.384805	0.0279327	0.0307316	0.669487	0.662194	0.509448	0.362592	0.0776817	0.0531689	0.117892	0.737351	0.647738	0.0450557	0.0759304	0.795807	0.603424	0.32022	0.0153004	0.139821
HNF4A	0	0	0	0	0	0	0	0	0	0	0	0	0	0	0	0	0	0	0	0	0	0	0	0	0	0	0	0	0	0	0	0	0	0	0	0	0	0.0755028	0	0.130723	0	0.227403	0	0	0	0	0	0.100381	0.0764434
NID2	1	0.662963	0.720379	0.130872	0.855501	0.0475837	0.101194	0.408757	0.287836	0.0359418	0.0252391	0.00242911	0.0976598	0.327838	0.223776	0.544598	0.027507	0.601831	0.101184	0.243256	0.0924318	0.506434	0.379982	0.563638	0.0214587	0.107801	0.376805	0.445941	0.0749745	0.113134	0.141073	0.0197	0.0351575	0.410666	0.346971	0.295588	0.136364	0.248601	0.13998	0.368992	0.630181	0.528927	0.150068	0.163706	0.157573	0.154797	0.132205	0.0861391	0.154009
PDGFRA	0.288352	0.79066	0.611049	0	0.0270713	0	0.215011	0.168596	0.106767	0	0	0	0	0.0248851	0.134814	0	0	0.307569	0	0.104975	0	0.313218	0.780147	0.794301	0	0	0.0208308	0.335842	0.0274849	0	0	0	0.0794707	0.273872	0.0951337	0.205144	0	0.0496004	0.0611078	0.383583	0.53523	0.149389	0.0880313	0.152015	0.783971	0	0.052891	0.0131887	0.100437
SOX17	0.0998079	0.0973723	0.0564379	0.105072	0.121087	0.34045	0.48726	0.0300277	0.0468865	0.644106	0.430179	0.53624	0.0860984	0.0895605	0.0576695	0.239067	0.0994476	0.0877361	0.000968408	0.00161997	0.225451	0.042697	0.0566154	0.0704876	0.216904	0.111676	0.128599	0.184394	0.196992	0.460268	0.303717	0.452773	0.403316	0.182133	0.118159	0.209734	0.129409	0.0983678	0.170714	0.0465327	0.0325797	0.0887439	0.00466331	0.0158257	0.147837	0.115292	0.122046	0.345725	0.0101479
CER1	0	0	0	0	0	0	0	0	0	0	0	0	0	0	0	0	0	0	0	0.742842	0	0	0	0	0	0	0	0	0	0	0	0.234276	0	0	0.185131	0	0	0.675659	0.198194	0	0	0	0.251926	0	0	0	0	0.256654	0.879526
FOXA1	0	0	0	0	0.0363683	0	0	0	0	0	0	0	0	0	0	0	0	0	0.880801	1	0	0	0.0343629	0.0901761	0	0	0	0	0	0	0	0	0.0355877	0	0	0	0	0.466441	0.273646	0.0384563	0	0	0.382617	0.419788	0	0	0	0.0708724	0.256365
FOXA2	0.634537	0.119629	0.0968394	0.151878	0.31033	0	0.136931	0.0936763	0.174845	0	0	0	0.263685	0.285268	0	0.0462207	0	0.103026	0.208165	0.199259	0.0230156	0.157378	0.136137	0.0458018	0	0	0.40083	0.281242	0	0.0118518	0.0603552	0.236582	0.0976078	0.360404	0.0233691	0.320203	0.226478	0.353338	0.329404	0.0609416	0.219128	0.177367	0.169603	0.217827	0.0178313	0	0.514282	0.0755941	0.123359
GFPT2	0	0	0	0	0	0	0	0	0	0	0	0	0	0	0	0	0	0	0.255724	0.273581	0	0	0.733281	0	0	0	0	0	0	0	0	0	0	0	1	0.551347	0	0	0.0973236	0.273544	0	0	0.0494836	0.0403513	0	0	0	0.0630154	0
EOMES	0	0	0	0	0	0	0	0	0	0	0	0	0	0	0	0.602188	0	0	0	0.0763545	0	0	0	0	0	0	1	0	0	0	0	0	0	0	0	0	0	0.158741	0	0	0	0	0.0414316	0.135141	0	0	0	0	0
FGF8	0	0	0	0	0	0	0.240765	0	0	0	0	0	0	0	0	0	0	0	0	0	0	0	0	0	0	0	0	1	0	0	0	0	0	0	0	0	0	0	0	0	0	0	0	0	0	0	0	0	0
GSC	0.120852	0.0384205	0.484661	0.0921353	0	0	0	0	0.503823	0	0	0	0.213283	0	0.401794	0.672946	0	1	0	0.234647	0	0.0954721	0	0.175047	0	0.118392	0.745	0	0	0	0.0823813	0	0.236852	0	0	0.0573192	0	0.665223	0.273185	0	0.427281	0.0333925	0.127324	0.22653	0	0	0.147782	0.0589609	0.336755
HES3	0.0509041	0	0	0.0582124	0	0	0	0.0340149	0	0	0	0	0	0.140578	0.12693	0.106294	0	0	0	0.0539103	0.158787	0.281496	0	0	0	0	0.235351	0.0431183	0.155265	0.0817671	0.104099	0	0	0.331529	0.322452	0	1	0.0560396	0	0	0	0.632936	0	0	0	0	0	0	0
HESX1	0	0.0194152	0	0	0.0043684	0	0	0	0	0	0	0	0	0	0	0	0.0477626	0	0.00863656	0.0215592	0	0.011487	0	0.00180526	0	0	0	0.0221701	0	0	0	0.00777064	0	0	0.00921082	0	0	0.0144069	0.0345126	0.0129338	0.00616915	0.00241063	0.00334242	0.00136278	0	0	0.0298719	0.00425644	0.00162071
MESP1	0.0199915	0.0190667	0	0.640128	0.600596	0.192997	0.0530019	0.0267173	0.355304	0.46664	0.239504	0	0.238151	0	0	0.0417448	0	0	0.0890559	0.0529304	0.155901	0.0473794	0	0.0496398	0.54604	0.587535	0.0462146	0.0508015	0.121955	0.0642247	0.204414	0.26709	0.61709	0	0.211061	0.0142227	0	0.253097	0.124274	0.0762095	0.0424088	0.066286	0.137862	0.290415	0.144941	0.0524534	0	0.204821	0.378804
MIXL1	0	0	0.18691	0	0.0641753	0	0	0	0	0	0	0	0	0	0	0	0	0	0.126878	0.542953	0	0	0	0.106083	0.291729	0	0.0987631	0	0	0	0	0.342471	0.627978	0	0	0.547105	0.419642	0.705497	0.482874	0.108576	0	0	0.540132	0.560572	0	0	0	0	1
TDGF1	0.76598	0.451884	0.552762	0.437976	0.174962	0.066705	0.104679	0.24009	0.350865	0.179204	0	0.0744679	0.815275	0.163559	0.255976	0.313297	0.19454	0.275661	0.205201	0.16308	0.049265	0.536496	0.59121	1	0.0943632	0.406136	0.419862	0.561868	0.433551	0.22832	0.14534	0.0474755	0.0406253	0.484297	0.558576	0.179776	0.145434	0.256454	0.191892	0.0677316	0.762197	0.448386	0.699982	0.976925	0.238551	0.103596	0.0405567	0.0606787	0.283854
ETV2	0.0952823	0.113593	0.312641	0.354126	0.0715631	0.143727	0	0.0318346	0	0	0.0951256	0.187195	0.0945882	0	0.118794	0	0.0978058	0.0369572	0.15917	0.23966	0	0.225816	0.23666	0.0591475	0	0	0.357931	0.0201772	0	0	0	0.731967	0.59523	0.284422	0.276635	0.0508406	0.350963	0.20979	0.255769	0.416195	0.202126	0.078982	0.191644	0.267902	0.345405	1	0.244681	0.488103	0.106202
KDR	0	0.000685781	0.000524296	0.00411139	0.010801	0.0147509	0.0153905	0.000480477	0.00126216	0.000621624	0.00542384	0.00715748	0.00729669	0.0182026	0.0286871	0.00700679	0.00196823	0	0.000371917	0.0578963	0.00717742	0	0	0	0.00981984	0	0.00997056	0.0143131	0.00146213	0.00462385	0.000490151	0.00864588	0.0193767	0.0127482	0.00582001	0.00136415	0	0.0295842	0.0514708	0.677322	0	0.000794713	0.00413211	0.00617744	0.0098471	0.0018929	0.0323572	0.0880538	0.00280507
LHX1	0	0.488038	0	0.826132	0.0226075	0	0	0.221251	0.0198137	0	0	0	0.597627	0.249381	0	0.8171	0	0	0	0.223148	0	0.0951168	0.0213609	0.224223	0	0	0.0347919	0.254967	0.0459058	0.725259	0.369336	0.201074	0.0884889	0.0653466	0.286009	0.0642442	0.44349	0.132549	0.153095	0.0382487	0	0.0748535	0.129734	0.0987382	0	0	0.353358	0.0440561	0.117426
SNAI1	0	0	0	0.40938	0	0	0	0.0598027	0.706928	0	0	0	0	0.865043	0	0	0	0	0.132892	0.142172	0	0	0.82564	1	0	0	0	0	0	0	0	0	0	0.582871	0	0.382025	0	0.19705	0	0.142153	0.189851	0.222557	0.591449	0.33551	0	0	0	0	0
WNT3	0	0	0	0	0	0	0	0	0	0	0	0	0	0	0	0	0	0	0	0.153085	0	0	0.205158	0	0	0	0	0	0	0	0	0	0	0	0	0	0	0	0	0.0918388	0	0	0	0	0	0	0	0.211566	0.161114
WNT5A	0.16486	0.0236888	0.0456734	0.206801	0.0215491	0.149512	0.229161	0.00904044	0.0246175	0.318404	0.19705	0.179618	0.153285	0.04946	0.00883006	0.149179	0.0483709	0.104449	0.00350535	0.02416	0.26722	0.0104428	0.00780558	0.00706795	0.214172	0.354395	0.0856505	0.0386736	0.219126	0.106754	0.117812	0.121546	0.129931	0.026327	0.0255338	0.39153	0.116007	0.0257253	0.0535277	0.0947156	0.0520222	0.0461814	0	0.00641255	0.139706	0.101192	0.128357	0.0761583	0.0132558
ALDH1A2	0	0	0	0	0.0775796	0	0	0.0230074	0	0	0	0	0	0	0	0	0	0	0	0	0	0	0	0	0	0.20238	0	0	0	0	0	0	0	0	0	0	0	0	0	0	0	0	0	0	0	0	0.0252621	0	0
DLL1	0.23389	0	1	0	0.0638787	0	0	0.127873	0.0839772	0	0	0.0334188	0	0.499119	0	0.532792	0	0.0659775	0.947188	0.653035	0	0.0503921	0	0.0923935	0	0	0.122883	0.0180106	0.129709	0	0	0	0.0937614	0	0	0.801738	0	0.32771	0.420562	0.256676	0.496161	0.158627	0.109971	0.0697476	0	0	0.171606	0.373449	0.0236995
GBX2	0	0	0	0	0	0	0	0	0.95175	0	0	0	0	0	0	0	0	0	0	0	0	0	0	0	0	0	0	0	0	0	0	0	0	0	0	0	0	0	0	0	0	0	0	0	0	0	0	0	0
HOXB1	0	0	0	0	0	0	0	0	0	0	0	0	0	0	0	0	0	0	0	0	0	0	0	0	0	0	1	0	0	0	0	0	0	0	0	0	0	0	0.162974	0	0	0	0	0	0	0	0	0	0
MEOX1	0.266203	0.433515	0.617978	0.44509	0.214931	0.655863	0	0.169803	0.0949153	0.0287671	0.082535	0.418394	0.293627	0.138301	0.165945	0.345563	0.838888	0.533471	0.363496	0.367559	0.657383	0.166486	0.291002	0.21923	0.530175	0.16299	1	0.291725	0.355233	0.694853	0.408292	0.16197	0.0971699	0.25392	0.163943	0.124996	0.31309	0.17089	0.152255	0.190485	0.189648	0.12872	0.0990852	0.344714	0.348474	0.608533	0.0966803	0.313484	0.137723
TBX6	0	0	0	0	0	0	0	0	0	0	0	0	0.621725	0	0	0	0	0	0.348739	0	0	0	1	0	0	0	0	0	0	0	0	0	0	0	0.495903	0	0	0	0	0.596866	0	0	0.134965	0	0	0	0	0	0
PLAT	0.0796238	0.116235	0.0657598	0.243434	0.0659048	0.154913	0.652687	0.00977252	0.0224624	0.00632167	0.118969	0.229859	0.0645255	0.26028	0.0850896	0.173051	0.0300242	0	0	0.104117	0.0278787	0.00128372	0	0	0.016644	0.219681	0.0338082	0.0289052	0.170997	0.0208816	0.036554	0.0564458	0.0597132	0.00705545	0.00343114	1	0.111728	0.0500896	0.193763	0.736119	0.0172356	0.0525324	0.00280146	0.00152296	0.0117813	0	0.361251	0.0820535	0.000905599
TBX1	0	0	0.336057	0	1	0	0	0	0	0	0	0	0	0.471406	0	0	0.0700876	0.105934	0.0253469	0	0.0532466	0	0.16959	0.233118	0	0	0	0.086754	0	0	0	0	0.0501813	0	0	0	0	0.0563758	0	0.0325358	0.0724217	0.0565985	0.0686662	0.0479945	0	0	0	0	0.266364
TCF15	0	0	0	0	0	0	0	0	0	0	0	0	0	0.0616194	0	0	0.916144	0.207706	0.033132	0	0	0.0352536	0.126673	0.0831049	0	0	0.0515804	0.1512	0	0	0	0	0.196782	0	0.0471133	0	0	0.270201	0.151313	0.0141763	0	0.0369911	0.0512894	0	0.97062	0	0.0654833	0	0.174088
TCF21	0	0	0	0	0	0	0	0	0	0	0	0	0	0	0	0	0	0	0.0255632	0	0	0	0	0	0	0	0	0	0	0	0	0	0	0	0	0	0	0	0.0194577	0.0109378	0	0	0	0	0	0	0	0	0
TWIST1	0.101874	0.155458	0.356554	0.4893	0.489688	0.393394	0.189063	0.612665	0.134117	0	0	0	0	0.562677	0	0	0	0.347722	0.0907633	0.0539452	0	0.112671	0.187966	0.632393	0	0	0.282604	0.9147	0.0621463	0	1	0.108884	0.0898458	0	0	0.101468	0.0250162	0.0560758	0.0115143	0.362462	0.129666	0.101335	0.0409805	0.105026	0.09848	0.320754	0.14949	0.0298211	0.113549
CHRD	0	0	0	0	0	0	0	0	0	0	0	0	0	0.506147	0	0	0	0	0.0907163	0.582306	0	0.0965254	0.0867089	0.303392	0	0	0	0	0	0	0	0.163242	0	0	0	0	0	0.605305	0.1381	0.271706	0	0	0.17554	0.171772	0	0	0	0	0.136188
NOG	0	0.11895	0.40923	0	0	0	0	0	0	0	0	0	0	0	0	0	0	0	0.0925977	0.26417	0	0	0.929325	0.348394	0	0	0	0.105644	0	0	0	0	0	0.135379	0	0	0	0.343255	0.105723	0.574493	0.132286	0	0.304607	0.233779	0	0.327237	0	0.0912716	0.173766
NOTO	0	0.119167	0	0	0	0	0	0	0	0	0	0	0	0	0	0	0	0	0	0	0	0	0	0	0	0	0	0	0	0	0	0	0	0	0.395739	0	0	0	0	0.0793849	0	0	0	0	0	0	0	0	0
DMBX1	0	0.35683	0	0	0	0	0.89273	0	0	0	0	0	0	0	0	0	0	0	1	0.435857	0	0	0	0	0	0	0	0	0	0	0	0.199942	0	0	0	0	0	0.370695	0.422868	0.0713124	0	0	0.537512	0.385715	0	0	0	0.16428	0.29191
FOXG1	0	0.484664	0.222322	0	0.229002	0	0	0.135828	0	0	0	0	0	0	0	0	0.521631	0.078842	0.150916	0.0672729	0	0	0.108187	0.362771	0.694	0	0	0	0.310001	0	0	0.0678926	0.0746955	0	0.241427	0	0.155983	0.125874	0.114872	0.14529	0	0	0.248225	0.309575	0	1	0	0.0557832	0.269044
IRX3	0	0	0	0	0	0	0	0	0	0	0	0	0	0	0	0	0	0	0.333055	0	0	0	0	0	0	0	0	0	0	0	0	0	0.659377	0	0	0	0.55078	0	0.253509	0.285012	0	0	0.25779	0	0	0	0	0.328286	1
PAX2	0	0	0	0	0	0.465155	0	0	0	0	0	0	0	0	0	0	0.791344	0	0	0	0	0	0	0	0	0	0.44554	0	0	0	0	0	0	0	0	0	0	0	0	0.122452	0	0	0	0	0	0	0.56563	0	0
PAX3	0	0.12552	0	0	0	0	0	0	0	0	0	0	0	0	0	0	0	0	0	0.0696905	0	0	0.46698	0	0	0	0	0	0	0	0	0	0	1	0	0	0	0.072443	0	0	0	0	0	0	0	0	0	0.0963131	0.0733455
SIX3	0	0	0	0	0	0.296502	0	0	0	0	0	0	0	0	0	0	0	0	0	0	0	0	0	0	0	0	0	0	0	0	0	0	0	0	0	0	0	0	0	0	0	0	0	0	0	0	0	0	0
SOX9	0.0177062	0.109766	0.0193659	0.0506208	0.0797911	0.0427338	0.422488	0.0236632	0	0	0.0117847	0.166974	0.339827	0.0855718	0.0220753	0.0554593	0	0	0.013146	0.0796957	0.013808	0	0	0	0	0	0.112562	0.142482	0	0.654155	0	0.189246	0.156157	0.0288294	0.0093467	0.00629845	0.0652192	0.219291	0.195121	0.0731226	0	0.0293543	0.0279818	0.0456353	0	0	0.344264	0.0323942	0.0296031
AMOT	0.40926	0.468649	0.684061	0.511006	0.606161	0.409741	0.275151	0.779295	0.61302	0.0528605	0.0944912	0.25513	0.505388	0.594246	0.704776	0.246412	1	0.638247	0.867546	0.912827	0.356984	0.817457	0.29591	0.548045	0.406146	0.523637	0.501349	0.458374	0.467347	0.317175	0.507113	0.129883	0.134101	0.603736	0.640937	0.307178	0.581804	0.482597	0.345794	0.838974	0.581049	0.585068	0.706081	0.504667	0.451978	0.651095	0.358945	0.228036	0.404303
CDX2	0.161214	0.474972	0.431726	0.40672	0.465439	0.234102	0.0958404	0.991136	1	0.0436749	0.0167374	0.0479941	0.0701379	0.709985	0.21835	0.240051	0.529177	0.435446	0.17037	0.141724	0.150584	0.948616	0.960812	0.898445	0.246844	0.122738	0.20814	0.151771	0.21436	0.0836742	0.0679571	0.0989925	0.180859	0.174505	0.301053	0.293603	0.28781	0.190826	0.138815	0.212985	0.453445	0.438871	0.453156	0.432445	0.230074	0.479545	0.350235	0.0542241	0.834877
DAB2	0.184048	0.264714	0.276466	0.296942	0.354571	0.228762	0.0598896	0.735115	0.804835	0.0288811	0.0370783	0.0992758	0.145192	0.432028	0.31624	0.257853	0.469739	0.359925	0.809358	0.626823	0.265387	1	0.784712	0.54188	0.29444	0.198692	0.206795	0.120398	0.263148	0.255858	0.0983594	0.124472	0.0950771	0.355027	0.312092	0.273872	0.43621	0.387642	0.319493	0.167201	0.410191	0.419517	0.778528	0.589623	0.334177	0.560236	0.238514	0.159603	0.669437
ELF5	0.0811648	0.165281	0.477454	0.263401	0.169699	0.0847093	0.101777	0.263849	0.414418	0.00284465	0	0	0.197442	0.251409	0.39383	0.279417	0.19365	0.176977	0.661238	0.55292	0.20186	0.350057	0.574429	0.541967	0.134812	0.0967042	0.162274	0.0966226	0.187347	0.0458074	0.174955	0.155329	0.177342	0.0690529	0.14822	0.129533	0.115814	0.416579	0.322316	0.0473867	0.0279208	0.120012	0.850914	0.654813	0.153741	0.0690677	0.310629	0.154113	0.776299
GATA2	0.206554	0.469045	0.548652	0.556779	0.184685	0.31454	0.0586736	0.624389	0.705719	0.146682	0.0196395	0.301454	0.0390571	0.353122	0.0735777	0.277271	0.454338	0.480698	0.693752	0.450526	0.0153408	0.466217	0.680555	0.812064	0.0335818	0.635954	0.289907	0.124973	0.157506	0.0473982	0	0.183973	0.166263	0.197517	0.358258	0.500331	0.634018	0.628037	0.364082	0.364018	0.584229	0.387279	0.78144	0.822744	0.332788	0.529049	0.458255	0.205145	0.781122
GATA3	0.112892	0.260522	0.240334	0.322751	0.403506	0.137448	0.0106894	0.426351	0.465109	0.0026142	0.0469611	0.0506953	0.0853866	0.327077	0.183476	0.166276	0.378686	0.273672	0.56651	0.488912	0.106903	0.356735	0.135908	0.180203	0.203042	0.349556	0.102526	0.0486665	0.150648	0.102003	0.0494713	0.0336665	0.0340767	0.107224	0.111737	0.0910725	0.0594039	0.333452	0.229559	1	0.243759	0.26737	0.207659	0.17335	0.075515	0.272403	0.363857	0.111384	0.268512
KRT8	0.118916	0.249072	0.283945	0.175655	0.318838	0.185103	0.0561326	0.903436	0.960988	0.0131428	0.0139548	0.0355992	0.0659187	0.644272	0.197948	0.221045	0.359446	0.341928	0.221063	0.201728	0.0920617	1	0.708505	0.471824	0.238031	0.0870971	0.0886353	0.130978	0.115996	0.105404	0.105782	0.0697623	0.158359	0.10846	0.183339	0.159241	0.190777	0.123657	0.0913105	0.0507325	0.356931	0.381161	0.223981	0.196282	0.144575	0.322855	0.308682	0.0362771	0.852518
PECAM1	0.475467	0.363874	0.746502	0.238978	0.620615	0.0879158	0.0304976	0.632868	0.27133	0.00248618	0	0.00903986	0.0837426	0.0741247	0.119514	0.140118	0.0236158	0.722806	0.0241982	0.0609129	0.227256	0.58917	1	0.483191	0	0	0.48309	0.605741	0.0730972	0.0123184	0.0509692	0.0256142	0.0338169	0.497376	0.246939	0.0750185	0.131821	0.163573	0.0725916	0.0700404	0.850012	0.414787	0.35807	0.298276	0.240934	0.211274	0.049233	0.0392851	0.346181
TEAD4	0.770461	0.709035	0.611682	0.921652	0.767746	0.62391	0.143345	0.591608	0.72848	0.0394386	0.0832168	0.177923	0.411497	0.578594	0.368389	0.208159	0.263622	0.595057	0.255907	0.365939	0.242441	0.535244	0.496398	0.496102	0.363425	0.342628	0.474564	0.566748	0.265409	0.176927	0.431908	0.11061	0.0819564	0.423658	0.474492	0.310129	0.371335	0.354742	0.253986	0.274829	1	0.72549	0.528203	0.446557	0.179665	0.270423	0.503305	0.161979	0.287194
TFAP2A	0	0	0	0	0	0	0	0	0	0	0	0	0	0	0	0	0	0	0	0	0	0	0	0	0	0	0	0	0	0	0	0	0	0	0	0	0	0	0	1	0	0	0	0	0	0	0	0	0
AFP	0	0	0	0	0	0	0	0	0	0	0	0	0	0	0	0	0	0	0	0	0	0	0	0	0	0	0	0	0	0	0	0	0	0	0	0	0	0	0	1	0	0	0	0	0	0	0	0	0
AMN	0	0	0.27282	0	0	0	0	0	0	0	0	0	0	0	0	0	0	0	0	0.0110071	0	0.0164212	0.0885072	0	0	0	0	0.0352146	0	0	0	0	0	0	0.0219455	0.0443651	0	0.068651	0.0352409	0.105654	0	0	0.00597268	0.0194816	0	0.163618	0	0	0
APOE	1	0.646708	0.758463	0.217192	0.615051	0.0499611	0.0977616	0.496241	0.384207	0.0449001	0.0186723	0.00316916	0.137752	0.335493	0.24566	0.70709	0.0613939	0.779942	0.0926935	0.18846	0.100983	0.624813	0.465423	0.478848	0.043241	0.109075	0.408066	0.719959	0.118978	0.116155	0.194175	0.0195662	0.0297154	0.587984	0.548338	0.310587	0.2711	0.26943	0.135952	0.492854	0.725215	0.652997	0.172217	0.270018	0.217761	0.227126	0.189425	0.0669126	0.134884
CUBN	0	0	0.900148	0	0	0	0	0	0	0	0	0	0	0	0	0	0	0	0	0.435804	0	0	0	0	0	0	0	0	0	0	0	0	0	0	0	0	0	0.226508	0.232549	0	0	0	0.354715	0.192834	0	0	0	0.301143	0
EMB	0.0574418	0.018569	0.0329392	0.0950572	0.0430433	0.0529768	0.107876	0.0119616	0.00972259	0.30295	0.292261	0.10672	0.137911	0.0490906	0.107165	0.0791369	0.0707622	0.0588188	0	0.00662424	0.200886	0.0062134	0.00406149	0.00561009	0.0924474	0.083801	0.0404572	0.0489394	0.120329	0.0739834	0.0829173	0.376357	0.380031	0.0990177	0.0730728	0.0847997	0.0579016	0.0843711	0.195725	0.424841	0.0343189	0.0415069	0.00422601	0.00492768	0.0930524	0.0394147	0.043865	1	0.00509738
SPARC	0.319307	0.29318	0.367721	0.0708015	0.369364	0.0296178	0.0506696	0.223106	0.151944	0.0223214	0.0092861	0.00559925	0.0627835	0.119754	0.0739346	0.296093	0.0116141	0.329686	0.0776589	0.123648	0.0421065	0.392394	0.211773	0.170306	0.0114362	0.0618588	0.205753	0.372641	0.0427108	0.0485465	0.0657279	0.0099155	0.0115455	0.354544	0.245306	0.101463	0.098044	0.095918	0.0640821	0.978068	0.376624	0.333876	0.10996	0.170411	0.0954718	0.095423	0.0466485	0.0459997	0.0291887
SPINK1	0	0	0.237445	0	0	0	0	0	0	0	0	0	0	0	0	0	0	0	0	0	0	0	0	0	0	0	0	0	0	0	0	0	0	0	0	0	0	0	0.0613427	1	0	0	0	0	0	0	0	0	0
TTR	0	0	0	0	0	0	0	0	0	0	0	0	0	0	0	0.0480964	0	0	0	0	0	0	0	0	0	0	0	0	0	0.123328	0	0	0	0	0	0	0	0	0	1	0	0	0	0	0	0	0	0	0
AHNAK	0.505012	0.591645	0.722546	0.747468	0.497897	0.33926	0.101458	0.635772	0.455091	0.103377	0.0870394	0.24126	0.472236	0.505329	0.716919	0.627583	0.936516	0.768282	0.151055	0.149166	0.57844	0.512986	0.467214	0.480727	1	0.664825	0.475851	0.454573	0.719601	0.593887	0.383908	0.0456008	0.0524001	0.504873	0.566434	0.466066	0.561788	0.136667	0.109446	0.128954	0.654729	0.56737	0.265943	0.214059	0.481164	0.650349	0.25045	0.057104	0.215601
HAND1	0.000165184	0	0	0	0.000124064	0.0033887	0.00328455	0	0.000326198	0	0	0	0	0	0	0	0	0	0.0166791	0.137852	0	0	0	0	0.00225589	0	0.000954646	0	0	0	0	0.00242758	0.0242802	0	0	0	0	0.0698328	0.0478883	0.63568	0	0	0.0141914	0.00959848	0.000399203	0.000433408	0	0.0275616	0.0181353
HOXA10	0	0	0	0	0	0	0	0	0	0	0	0	0	0	0	0	0	0	0	0	0	0	0	0	0	0	0	0	0	0	0	0	0	0	0	0	0	0	0	0	0	0	0	0	0	0	0	0	0
PMP22	0.169231	0.23977	0.292619	0.108509	0.406289	0.0159361	0.00842873	0.334346	0.139406	0.00634259	0.00130214	0.000768732	0.0433752	0.0432234	0.101226	0.329885	0.0130535	0.443921	0.541798	0.552438	0.0427193	0.124804	0.650454	0.469393	0.00333981	0.0186868	0.195041	0.328952	0.0149185	0.015713	0.103023	0.0437813	0.0122218	0.25112	0.0898492	0.0932556	0.123107	0.464413	0.322288	0.191268	0.307118	0.292317	0.787285	1	0.108747	0.083415	0.0229669	0.136373	0.23251
TBX4	0	0	0	0	0	0	0	0	0	0	0	0	0	0	0	0	0	0	0	0	0	0	0	0	0	0	0	0	0	0	0	0	0	0	0	0	0	0	1	0	0	0	0	0	0	0	0	0	0
[truncated: 30 more columns]
